# Supplementary material for: Toll-like receptor expression in pulmonary sensory neurons in the bleomycin-induced fibrosis model
Source: PLoS One. 2018 Mar 8;13(3):e0193117. doi: 10.1371/journal.pone.0193117 (PMC5843166; doi:10.1371/journal.pone.0193117)
Supplement: S1 File — (XLSX) [file pone.0193117.s001.xlsx]

## Sheet: Sheet1
bleo model
N/J	rat 1	rat 2	rat 3	rat 4	rat 5	rat 6	rat 7	rat 8	rat 9	rat 10
TLR1			0/6	0/5	0/13					0/3
TLR2			3/6	1/5	6/13	5/9	2/9	0/6	1/10	0/3
TLR3			0/6	0/5	0/13
TLR4			0/6	0/5	0/13
TLR5			4/6	4/5	12/13	2/9	7/9	0/6	5/10	0/3
TLR6			0/6	0/5	0/13
TLR7			0/6	0/5	0/13
TLR8			0/6	0/5	0/13
TLR9			0/6	0/5	0/13
TRPA1					2/13	0/9	error	1/6	5/10	0/3
TRPV1					7/13	0/9	5/9	1/6	5/10	1/3
TRPM8					1/13	error	2/9	1/6	0/10	2/3
DRG	rat 1	rat 2	rat 3	rat 4	rat 5	rat 6	rat 7	rat 8	rat 9	rat 10
TLR1	0/7	0/7	0/9	0/9	0/10					0/3
TLR2	2/7	1/7	4/9	1/9	5/10	4/6	1/8	0/7	1/7	1/8
TLR3	0/7	0/7	0/9	0/9	0/10
TLR4	0/7	0/7	0/9	0/9	0/10
TLR5	1/7	2/7	6/9	4/9	5/10	2/6	6/8	2/7	5/7	1/8
TLR6	0/7	0/7	0/9	0/9	0/10
TLR7	0/7	0/7	0/6	0/9	0/10
TLR8	0/7	0/7	0/9	0/9	0/10
TLR9	0/7	0/7	0/9	0/9	0/10
TRPA1					6/10	1/6	error	0/7	1/7	2/8
TRPV1					5/10	2/4	6/8	2/7	5/7	4/8
TRPM8					5/10	error	6/8	2/7	0/7	4/8

## Sheet: Sheet2
control
N/J	rat 1	rat 2	rat 3		DRG	rat 1	rat 2	rat 3
TLR1	0/13	0/8	0/12		TLR1	0/16	0/3	0/11
TLR2	3/13	0/8	0/12		TLR2	6/16	0/3	1/11
TLR3	0/13	0/13	0/13		TLR3	0/16	0/3	0/11
TLR4	0/13	0/13	0/13		TLR4	0/16	0/3	0/11
TLR5	1/13	2/8	2/12		TLR5	10/16	1/3	1/11
TLR6	0/13	0/13	0/13		TLR6	0/16	0/3	0/11
TLR7	0/13	0/13	0/13		TLR7	0/16	0/3	0/11
TLR8	0/13	0/13	0/13		TLR8	0/16	0/3	0/11
TLR9	0/13	0/13	0/13		TLR9	0/16	0/3	0/11

## Sheet: Sheet3
N/J
TLR5/TRPM8	1/1	2/2	1/1	2/2
TLR5/TRPV1	6/7	5/5	1/1	2/5	0/1
TLR5/TRPA1	1/2	1/1	3/5
TLR2/TRPM8	0/1	0/2	1/1	0/2
TLR2/TRPV1	3/7	1/5	0/1	2/5	0/1
TLR2/TRPA1	1/2	0/1	0/5
DRG
TLR5/TRPM8	3/5	4/6	0/2	0/4
TLR5/TRPV1	3/5	1/2	3/4	1/1	4/5	1/4
TLR5/TRPA1	4/6	0/1	0/2
TLR2/TRPM8	3/5	1/6	0/2	0/4
TLR2/TRPV1	1/5	0/2	0/4	0/1	3/5	0/4
TLR2/TRPA1	4/6	0/1	0/2
